# Supplementary material for: Splice site SNPs of phospholipase PLCXD3 are significantly associated with variant and sporadic Creutzfeldt-Jakob disease
Source: BMC Med Genet. 2013 Sep 12;14:91. doi: 10.1186/1471-2350-14-91 (PMC3847123; doi:10.1186/1471-2350-14-91)
Supplement: Additional file 1: Table S1 — Description: PLINK output for the top 30 targets from association analysis and ordered by significance. [file 1471-2350-14-91-S1.xls]

## Sheet: Table 1
Table S1. PLINK output for the top 30 targets from association analysis and ordered by significance.
CHROMOSOME	SNP IDENTIFIER	UNADJUSTED P-VALUE	GENOMIC-CONTROL CORRECTED P-VALUE	BONFERRONI SINGLE-STEP ADJUSTED P-VALUE
20	rs6107516	9.609e-12	9.609e-12	1.484e-05
20	rs6052772	9.609e-12	9.609e-12	1.484e-05
20	rs6116474	2.109e-11	2.109e-11	3.257e-05
20	rs6116475	1.165e-10	1.165e-10	0.0001799
20	rs2065706	8.625e-09	8.625e-09	0.01332
5	rs3863150	1.53e-08	1.53e-08	0.02364
5	rs688551	1.53e-08	1.53e-08	0.02364
5	rs10075789	1.53e-08	1.53e-08	0.02364
5	rs676328	1.53e-08	1.53e-08	0.02364
5	rs1455424	3.463e-08	3.463e-08	0.05349
9	chr9:3924957	5.079e-08	5.079e-08	0.07843
5	rs662066	5.921e-08	5.921e-08	0.09143
5	rs661518	5.921e-08	5.921e-08	0.09143
5	rs628092	5.921e-08	5.921e-08	0.09143
5	rs10063143	5.921e-08	5.921e-08	0.09143
5	rs1598738	5.921e-08	5.921e-08	0.09143
5	rs566188	5.921e-08	5.921e-08	0.09143
5	rs624733	8.667e-08	8.667e-08	0.1339
5	rs10063880	8.667e-08	8.667e-08	0.1339
5	chr5:97719623	8.789e-08	8.789e-08	0.1357
5	chr5:41527380	1.088e-07	1.088e-07	0.168
5	rs655419	1.124e-07	1.124e-07	0.1737
9	rs13284837	1.192e-07	1.192e-07	0.184
5	rs9292809	1.296e-07	1.296e-07	0.2001
12	chr12:55638051	1.484e-07	1.484e-07	0.2291
5	chr5:97717867	1.726e-07	1.726e-07	0.2665
9	chr9:3915862	4.009e-07	4.009e-07	0.6191
12	rs1495377	5.231e-07	5.231e-07	0.8078
1	rs6681091	6.062e-07	6.062e-07	0.9362
