# Supplementary material for: Splice site SNPs of phospholipase PLCXD3 are significantly associated with variant and sporadic Creutzfeldt-Jakob disease
Source: BMC Med Genet. 2013 Sep 12;14:91. doi: 10.1186/1471-2350-14-91 (PMC3847123; doi:10.1186/1471-2350-14-91)
Supplement: Additional file 2: Table S2 — Description: Scoring of potential splice site motifs for PLCXD3 SNP variants using SVM-BPfinder. [file 1471-2350-14-91-S2.xls]

## Sheet: Table 2
Table S2. Scoring of potential splice site motifs for PLCXD3 SNP variants using SVM-BPfinder.
SNP combination	Distance to Splice Site (nt)	Branch Point (-5 to +3 relative to BP adenine)	Branch Point Score a	Proportion of pyrimidine content between BP and 3’ splice site	Pyrimidine tract length (nt)	Pyrimidine tract score b	Final branch point score using SVM classifier c
(rs545358 / rs319013 / rs76547469)
GAA	29	aaattAacc	-2.072	0.667	0	0	-1.714
GAA	28	aattaAcca	1.459	0.696	0	0	-0.258
GAT	29	aaattAacc	-2.072	0.708	15	26	-0.572
GAT	28	aattaAcca	1.459	0.739	15	26	0.884
GCA	29	aaattAacc	-2.072	0.667	0	0	-1.714
GCA	28	aattaAcca	1.459	0.696	0	0	-0.258
GCT	29	aaattAacc	-2.072	0.708	15	26	-0.572
GCT	28	aattaAcca	1.459	0.739	15	26	0.884
TAA	29	aaattAacc	-2.072	0.667	0	0	-1.714
TAA	28	aattaAcca	1.459	0.696	0	0	-0.258
TAT	29	aaattAacc	-2.072	0.708	15	26	-0.572
TAT	28	aattaAcca	1.459	0.739	15	26	0.884
TCA	29	aaattAacc	-2.072	0.667	0	0	-1.714
TCA	28	aattaAcca	1.459	0.696	0	0	-0.258
TCT	29	aaattAacc	-2.072	0.708	15	26	-0.572
TCT	28	aattaAcca	1.459	0.739	15	26	0.884
a: Branch point score: measure of how likely a sequence belongs to the positive control group.
b: Polypyrimidine tract score: based on sequence length and presence of specific nucleotides at certain positions.
c: SVM classifier score: Support Vector Machine algorithm used to calculate the final branch point likelihood score.
